# Supplementary material for: Improving an endangered marine species distribution using reliable and localized environmental DNA detections combined with trawl captures
Source: Sci Rep. 2025 Apr 8;15:11926. doi: 10.1038/s41598-025-95358-3 (PMC11976931; doi:10.1038/s41598-025-95358-3)
Supplement: Supplementary file 1 — Supplementary Material 1 [file 41598_2025_95358_MOESM1_ESM.xlsx]

## Sheet: Feuil1
DNA_extract	Station	Sample	Longitude (decimal degrees)	Latitude (decimal degrees)	Location	Survey	Year	Protocol	A. lupus mean copy number of qPCR positive replicates	percentage of A. lupus positive qPCR replicates	Anarhichas_MiFish_read number	Total_reads_sample_MiFish	Anarhichas_12S160_read number	Total_reads_12S160	Anarhichas_12S248_read number	Total_reads_12S248	Number of specimen observed	Biomass (kg)
ADE_21_00572	STA_21_00127	1m	-57.16767	51.34867	GSL	ecosystemic survey	2021	vessel-based	0	NA	0	110833	NA	NA	0	45111	0	0
ADE_21_00576	STA_21_00138	1m	-66.11783	49.32683	GSL	ecosystemic survey	2021	vessel-based	0	NA	0	133142	NA	NA	0	53533	0	0
ADE_21_00577	STA_21_00117	1m	-60.26417	47.3495	GSL	ecosystemic survey	2021	vessel-based	2	33	0	112048	NA	NA	0	19132	0	0
ADE_21_00579	STA_21_00137	1m	-65.608	49.57	GSL	ecosystemic survey	2021	vessel-based	0	NA	0	147621	NA	NA	0	38510	0	0
ADE_21_00581	STA_21_00113	1m	-62.779	48.44683	GSL	ecosystemic survey	2021	vessel-based	0	NA	0	115779	NA	NA	0	21234	0	0
ADE_21_00586	STA_21_00121	1m	-59.07033	48.3185	GSL	ecosystemic survey	2021	vessel-based	0	NA	0	106870	NA	NA	0	18955	1	0.3
ADE_21_00591	STA_21_00148	1m	-62.35533	50.0485	GSL	ecosystemic survey	2021	vessel-based	0	NA	0	96554	NA	NA	0	38546	0	0
ADE_21_00593	STA_21_00119	1m	-60.03783	48.22933	GSL	ecosystemic survey	2021	vessel-based	0	NA	0	140289	NA	NA	0	46396	0	0
ADE_21_00594	STA_21_00145	1m	-65.77983	50.1665	GSL	ecosystemic survey	2021	vessel-based	0	NA	0	95339	NA	NA	0	40041	0	0
ADE_21_00595	STA_21_00140	1m	-68.43117	48.64067	GSL	ecosystemic survey	2021	vessel-based	0	NA	0	95562	NA	NA	0	18877	0	0
ADE_21_00596	STA_21_00142	1m	-67.55033	49.13383	GSL	ecosystemic survey	2021	vessel-based	0	NA	0	100194	NA	NA	0	32691	0	0
ADE_21_00597	STA_21_00157	1m	-61.88083	48.84617	GSL	ecosystemic survey	2021	vessel-based	0	NA	0	112839	NA	NA	0	20711	0	0
ADE_21_00599	STA_21_00156	1m	-61.13433	49.19367	GSL	ecosystemic survey	2021	vessel-based	0	NA	0	119739	NA	NA	0	22683	3	0.0593
ADE_21_00601	STA_21_00126	1m	NA	NA	GSL	ecosystemic survey	2021	vessel-based	0	NA	0	47115	NA	NA	0	10069	NA	NA
ADE_21_00603	STA_21_00115	1m	-61.51733	48.1675	GSL	ecosystemic survey	2021	vessel-based	0	NA	0	138492	NA	NA	0	26113	2	0.638
ADE_21_00604	STA_21_00114	1m	-62.14333	48.36733	GSL	ecosystemic survey	2021	vessel-based	0	NA	0	132297	NA	NA	0	41310	0	0
ADE_21_00612	STA_21_00135	1m	-65.1605	49.73167	GSL	ecosystemic survey	2021	vessel-based	0	NA	0	152126	NA	NA	0	37878	0	0
ADE_21_00614	STA_21_00116	1m	-60.85267	47.98367	GSL	ecosystemic survey	2021	vessel-based	0	NA	0	137757	NA	NA	0	40810	0	0
ADE_21_00615	STA_21_00146	1m	-63.92567	49.96733	GSL	ecosystemic survey	2021	vessel-based	0	NA	0	122084	NA	NA	4145	44007	0	0
ADE_21_00616	STA_21_00134	1m	-64.44933	49.60567	GSL	ecosystemic survey	2021	vessel-based	0	NA	0	48304	NA	NA	0	32395	0	0
ADE_21_00623	STA_21_00118	1m	-59.88967	47.6735	GSL	ecosystemic survey	2021	vessel-based	0	NA	0	120017	NA	NA	0	25237	0	0
ADE_21_00624	STA_21_00147	1m	-62.737	49.798	GSL	ecosystemic survey	2021	vessel-based	0	NA	0	67351	NA	NA	0	41654	1	0.698
ADE_21_00626	STA_21_00150	1m	-61.86667	49.62217	GSL	ecosystemic survey	2021	vessel-based	0	NA	0	120176	NA	NA	0	53788	0	0
ADE_21_00627	STA_21_00151	1m	-61.029	49.52233	GSL	ecosystemic survey	2021	vessel-based	0	NA	0	40954	NA	NA	0	5869	0	0
ADE_21_00630	STA_21_00144	1m	-66.885	49.67367	GSL	ecosystemic survey	2021	vessel-based	0	NA	0	137985	NA	NA	0	73115	0	0
ADE_21_00633	STA_21_00133	1m	-63.84567	49.5725	GSL	ecosystemic survey	2021	vessel-based	3.6	67	0	76232	NA	NA	1434	21060	0	0
ADE_21_00635	STA_21_00128	1m	-59.31767	49.9605	GSL	ecosystemic survey	2021	vessel-based	0	NA	0	191451	NA	NA	0	80977	0	0
ADE_21_00636	STA_21_00123	1m	-58.707	48.99583	GSL	ecosystemic survey	2021	vessel-based	0	NA	0	108936	NA	NA	382	45666	0	0
ADE_21_00637	STA_21_00139	1m	-67.581	48.87283	GSL	ecosystemic survey	2021	vessel-based	0	NA	0	0	NA	NA	0	0	0	0
ADE_21_00638	STA_21_00130	1m	-59.42867	49.1375	GSL	ecosystemic survey	2021	vessel-based	0	NA	0	80367	NA	NA	0	12561	0	0
ADE_21_00642	STA_21_00132	1m	-64.483	49.341	GSL	ecosystemic survey	2021	vessel-based	0	NA	0	165754	NA	NA	0	48402	0	0
ADE_21_00643	STA_21_00153	1m	-60.04317	49.81917	GSL	ecosystemic survey	2021	vessel-based	2.1	33	0	142812	NA	NA	0	41748	0	0
ADE_21_00646	STA_21_00122	1m	-60.40417	48.50933	GSL	ecosystemic survey	2021	vessel-based	0	NA	0	124079	NA	NA	0	8246	0	0
ADE_21_00647	STA_21_00152	1m	-60.66533	49.894	GSL	ecosystemic survey	2021	vessel-based	2.8	100	0	85936	NA	NA	0	20015	0	0
ADE_21_00648	STA_21_00120	1m	-59.53817	47.99683	GSL	ecosystemic survey	2021	vessel-based	5.9	67	0	176055	NA	NA	15323	64314	23	11.92
ADE_21_00653	STA_21_00154	1m	-60.07567	49.4255	GSL	ecosystemic survey	2021	vessel-based	4.2	67	0	134933	NA	NA	991	18933	0	0
ADE_21_00658	STA_21_00147	1m	-62.737	49.798	GSL	ecosystemic survey	2021	vessel-based	0	NA	0	73800	NA	NA	0	19008	0	0
ADE_21_00661	STA_21_00125	1m	-58.39233	50.28933	GSL	ecosystemic survey	2021	vessel-based	0	NA	0	29016	NA	NA	0	20913	0	0
ADE_21_00662	STA_21_00149	1m	-61.7715	49.85833	GSL	ecosystemic survey	2021	vessel-based	0	NA	0	148275	NA	NA	0	30169	0	0
ADE_21_00664	STA_21_00143	1m	-66.572	49.51033	GSL	ecosystemic survey	2021	vessel-based	0	NA	0	134278	NA	NA	0	43061	0	0
ADE_21_00666	STA_21_00155	1m	-60.59467	49.307	GSL	ecosystemic survey	2021	vessel-based	0	NA	0	89027	NA	NA	0	8919	0	0
ADE_21_00667	STA_21_00124	1m	-58.632	49.8965	GSL	ecosystemic survey	2021	vessel-based	2.6	33	0	101292	NA	NA	0	37607	2	0.486
ADE_21_00673	STA_21_00129	1m	-59.58367	49.6535	GSL	ecosystemic survey	2021	vessel-based	0	NA	0	140577	NA	NA	0	28017	0	0
ADE_22_00483	BDA4	0m	-63.9212007	48.5965434	BDA MPA	BDA-diving transect	2021	syringe-based	7	100	333408	507105	294386	326485	NA	NA	2	NA
ADE_22_00484	BDA4	5m	-63.9212007	48.5965434	BDA MPA	BDA-diving transect	2021	syringe-based	NA	NA	0	114232	0	98271	NA	NA	2	NA
ADE_22_00485	BDA4	10m	-63.9212007	48.5965434	BDA MPA	BDA-diving transect	2021	syringe-based	NA	NA	0	2206	0	77107	NA	NA	2	NA
ADE_22_00486	BDA4	15m	-63.9212007	48.5965434	BDA MPA	BDA-diving transect	2021	syringe-based	NA	NA	0	1881	0	38190	NA	NA	2	NA
ADE_22_00487	BDA16	0m	-63.92462	48.59881	BDA MPA	BDA-diving transect	2021	syringe-based	NA	NA	0	5059	0	4270	NA	NA	1	NA
ADE_22_00488	BDA16	5m	-63.92462	48.59881	BDA MPA	BDA-diving transect	2021	syringe-based	NA	NA	0	19963	0	44858	NA	NA	1	NA
ADE_22_00489	BDA16	10m	-63.92462	48.59881	BDA MPA	BDA-diving transect	2021	syringe-based	NA	NA	0	102621	0	431374	NA	NA	1	NA
ADE_22_00490	BDA16	15m	-63.92462	48.59881	BDA MPA	BDA-diving transect	2021	syringe-based	NA	NA	0	260398	0	227508	NA	NA	1	NA
ADE_22_00491	BDA21	0m	-63.9145	48.60109	BDA MPA	BDA-diving transect	2021	syringe-based	NA	NA	0	10321	0	21291	NA	NA	2	NA
ADE_22_00492	BDA21	5m	-63.9145	48.60109	BDA MPA	BDA-diving transect	2021	syringe-based	NA	NA	0	151600	0	490052	NA	NA	2	NA
ADE_22_00493	BDA21	10m	-63.9145	48.60109	BDA MPA	BDA-diving transect	2021	syringe-based	NA	NA	0	8611	0	738	NA	NA	2	NA
ADE_22_00494	BDA21	15m	-63.9145	48.60109	BDA MPA	BDA-diving transect	2021	syringe-based	NA	NA	0	122	0	270	NA	NA	2	NA
ADE_22_00499	BDA22	0m	-63.9145	48.60109	BDA MPA	BDA-diving transect	2021	syringe-based	7.02	100	138356	232145	95438	275156	NA	NA	1	NA
ADE_22_00500	BDA22	5m	-63.9145	48.60109	BDA MPA	BDA-diving transect	2021	syringe-based	NA	NA	0	34551	0	1599	NA	NA	1	NA
ADE_22_00501	BDA22	10m	-63.9145	48.60109	BDA MPA	BDA-diving transect	2021	syringe-based	NA	NA	0	9359	0	15415	NA	NA	1	NA
ADE_22_00502	BDA22	15m	-63.9145	48.60109	BDA MPA	BDA-diving transect	2021	syringe-based	NA	NA	0	6106	0	1710	NA	NA	1	NA
ADE_22_00503	BDA28	0m	-63.91812	48.59447	BDA MPA	BDA-diving transect	2021	syringe-based	NA	NA	0	634	0	223252	NA	NA	1	NA
ADE_22_00504	BDA28	5m	-63.91812	48.59447	BDA MPA	BDA-diving transect	2021	syringe-based	NA	NA	0	216707	0	61536	NA	NA	1	NA
ADE_22_00505	BDA28	10m	-63.91812	48.59447	BDA MPA	BDA-diving transect	2021	syringe-based	NA	NA	0	278195	0	240225	NA	NA	1	NA
ADE_22_00506	BDA28	15m	-63.91812	48.59447	BDA MPA	BDA-diving transect	2021	syringe-based	NA	NA	0	1657	0	143229	NA	NA	1	NA
ADE_22_00507	BDA32	0m	-63.91106	48.59856	BDA MPA	BDA-diving transect	2021	syringe-based	NA	NA	0	216240	0	32251	NA	NA	2	NA
ADE_22_00508	BDA32	5m	-63.91106	48.59856	BDA MPA	BDA-diving transect	2021	syringe-based	NA	NA	0	46036	0	19668	NA	NA	2	NA
ADE_22_00509	BDA32	10m	-63.91106	48.59856	BDA MPA	BDA-diving transect	2021	syringe-based	NA	NA	0	16196	0	1597	NA	NA	2	NA
ADE_22_00510	BDA32	15m	-63.91106	48.59856	BDA MPA	BDA-diving transect	2021	syringe-based	NA	NA	0	1327	0	4571	NA	NA	2	NA
ADE_22_00514	BDA38	0m	-63.91106	48.59856	BDA MPA	BDA-diving transect	2021	syringe-based	2	50	37141	218796	58270	275720	NA	NA	2	NA
ADE_22_00515	BDA38	5m	-63.91106	48.59856	BDA MPA	BDA-diving transect	2021	syringe-based	NA	NA	0	5104	0	3960	NA	NA	2	NA
ADE_22_00516	BDA38	15m	-63.91106	48.59856	BDA MPA	BDA-diving transect	2021	syringe-based	NA	NA	0	195575	0	381250	NA	NA	2	NA
ADE_22_00525	BDA4	1m	-63.9212007	48.5965434	BDA MPA	BDA-caves	2021	vessel-based	1.5	17	0	611265	12213	572117	NA	NA	2	NA
ADE_22_00526	BDA4	2m	-63.9212007	48.5965434	BDA MPA	BDA-caves	2021	vessel-based	3	33	24904	539562	30192	538910	NA	NA	2	NA
ADE_22_00527	BDA16	2m	-63.92462	48.59881	BDA MPA	BDA-caves	2021	vessel-based	2	17	2281	402098	16187	402458	NA	NA	1	NA
ADE_22_00528	BDA21	1m	-63.9145	48.60109	BDA MPA	BDA-caves	2021	vessel-based	1.2	17	0	492235	0	421004	NA	NA	2	NA
ADE_22_00529	BDA21	2m	-63.9145	48.60109	BDA MPA	BDA-caves	2021	vessel-based	NA	NA	0	660514	0	235608	NA	NA	2	NA
ADE_22_00530	BDA28	1m	-63.91812	48.59447	BDA MPA	BDA-caves	2021	vessel-based	3	33	3800	665736	8820	606057	NA	NA	1	NA
ADE_22_00531	BDA28	2m	-63.91812	48.59447	BDA MPA	BDA-caves	2021	vessel-based	3	17	0	287605	0	455787	NA	NA	1	NA
ADE_22_00532	BDA32	1m	-63.91106	48.59856	BDA MPA	BDA-caves	2021	vessel-based	2	17	0	764448	0	490557	NA	NA	2	NA
ADE_22_00533	BDA32	2m	-63.91106	48.59856	BDA MPA	BDA-caves	2021	vessel-based	4	17	0	861133	15250	775460	NA	NA	2	NA
ADE_22_00534	BDA38	2m	-63.91106	48.59856	BDA MPA	BDA-caves	2021	vessel-based	3	17	0	608531	0	590625	NA	NA	2	NA
ADE_22_00535	BDA38	1m	-63.91106	48.59856	BDA MPA	BDA-caves	2021	vessel-based	9	50	6447	537901	0	535633	NA	NA	2	NA
ADE_22_00582	STA_22_00513	1m	-63.3475	49.2283	GSL	ecosystemic survey	2022	vessel-based	1.5	33	0	500620	0	524414	NA	NA	0	0
ADE_22_00595	STA_22_00514	1m	-63.6762	48.8823	GSL	ecosystemic survey	2022	vessel-based	0	NA	190	397896	0	202570	NA	NA	0	0
ADE_22_00601	STA_22_00445	1m	-57.9065	50.89567	GSL	ecosystemic survey	2022	vessel-based	0	NA	0	481503	37347	436543	NA	NA	0	0
ADE_22_00602	STA_22_00504	1m	-60.47333	48.84583	GSL	ecosystemic survey	2022	vessel-based	0	NA	1076	646355	0	618567	NA	NA	0	0
ADE_22_00603	STA_22_00473	1m	-67.91917	48.838	GSL	ecosystemic survey	2022	vessel-based	0	NA	0	424382	0	397929	NA	NA	0	0
ADE_22_00606	STA_22_00456	1m	-61.1765	48.10733	GSL	ecosystemic survey	2022	vessel-based	3	NA	0	490427	0	140371	NA	NA	0	0
ADE_22_00608	STA_22_00453	1m	-59.7625	49.11083	GSL	ecosystemic survey	2022	vessel-based	0	NA	0	442500	0	751185	NA	NA	0	0
ADE_22_00610	STA_22_00468	1m	-68.77	48.6965	GSL	ecosystemic survey	2022	vessel-based	0	NA	0	119022	0	175473	NA	NA	0	0
ADE_22_00611	STA_22_00505	1m	-60.75383	48.46533	GSL	ecosystemic survey	2022	vessel-based	0	NA	0	566008	0	680982	NA	NA	0	0
ADE_22_00612	STA_22_00480	1m	-65.14283	50.10767	GSL	ecosystemic survey	2022	vessel-based	1.5	33	0	460476	0	235302	NA	NA	0	0
ADE_22_00616	STA_22_00483	1m	-62.87067	50.19867	GSL	ecosystemic survey	2022	vessel-based	0	NA	0	220418	0	117647	NA	NA	NA	NA
ADE_22_00617	STA_22_00451	1m	-59.15967	49.123	GSL	ecosystemic survey	2022	vessel-based	3.1	100	0	242859	8528	89058	NA	NA	8	2.53
ADE_22_00618	STA_22_00457	1m	-61.60867	48.2975	GSL	ecosystemic survey	2022	vessel-based	0	NA	0	519685	0	589611	NA	NA	0	0
ADE_22_00619	STA_22_00446	1m	-58.07417	51.11667	GSL	ecosystemic survey	2022	vessel-based	0	NA	0	97177	0	140288	NA	NA	0	0
ADE_22_00620	STA_22_00476	1m	-66.43517	49.66167	GSL	ecosystemic survey	2022	vessel-based	0	NA	0	101291	0	108194	NA	NA	0	0
ADE_22_00621	STA_22_00465	1m	-65.92733	49.31567	GSL	ecosystemic survey	2022	vessel-based	0	NA	0	152669	0	269183	NA	NA	0	0
ADE_22_00623	STA_22_00509	1m	-62.541	48.93133	GSL	ecosystemic survey	2022	vessel-based	0	NA	0	485073	0	355093	NA	NA	0	0
ADE_22_00624	STA_22_00451	1m	-59.15967	49.123	GSL	ecosystemic survey	2022	vessel-based	0	NA	0	215393	0	18338	NA	NA	0	0
ADE_22_00625	STA_22_00481	1m	-64.16867	50.02217	GSL	ecosystemic survey	2022	vessel-based	2.1	67	0	142335	37381	381498	NA	NA	0	0
ADE_22_00629	STA_22_00455	1m	-60.24317	48.55017	GSL	ecosystemic survey	2022	vessel-based	0	NA	0	193176	0	551443	NA	NA	0	0
ADE_22_00631	STA_22_00450	1m	-59.03167	49.8165	GSL	ecosystemic survey	2022	vessel-based	0	NA	0	318427	0	422630	NA	NA	1	0.206
ADE_22_00635	STA_22_00452	1m	-59.427	49.13083	GSL	ecosystemic survey	2022	vessel-based	0	NA	0	208444	0	464695	NA	NA	0	0
ADE_22_00636	STA_22_00432	1m	-58.97367	48.345	GSL	ecosystemic survey	2022	vessel-based	1.9	67	0	643582	0	792711	NA	NA	1	0.79
ADE_22_00639	STA_22_00458	1m	-62.07967	48.353	GSL	ecosystemic survey	2022	vessel-based	0	NA	0	604323	0	414974	NA	NA	0	0
ADE_22_00640	STA_22_00459	1m	-62.08417	48.452	GSL	ecosystemic survey	2022	vessel-based	0	NA	0	143536	0	330062	NA	NA	0	0
ADE_22_00642	STA_22_00442	1m	-55.664	51.63933	GSL	ecosystemic survey	2022	vessel-based	0	NA	0	550747	0	290980	NA	NA	NA	NA
ADE_22_00643	STA_22_00429	1m	-60.66667	47.89233	GSL	ecosystemic survey	2022	vessel-based	0	NA	0	671611	0	431064	NA	NA	0	0
ADE_22_00645	STA_22_00441	1m	-56.43167	51.5	GSL	ecosystemic survey	2022	vessel-based	0	NA	0	176483	0	199270	NA	NA	0	0
ADE_22_00649	STA_22_00508	1m	-62.40417	48.79517	GSL	ecosystemic survey	2022	vessel-based	0	NA	0	513622	0	178609	NA	NA	0	0
ADE_22_00654	STA_22_00494	1m	-58.63283	49.48	GSL	ecosystemic survey	2022	vessel-based	1.9	67	0	313672	0	157303	NA	NA	0	0
ADE_22_00655	STA_22_00469	1m	-68.933	48.52633	GSL	ecosystemic survey	2022	vessel-based	0	NA	0	487283	0	392572	NA	NA	0	0
ADE_22_00656	STA_22_00461	1m	-63.97133	49.5505	GSL	ecosystemic survey	2022	vessel-based	0	NA	0	188973	0	387313	NA	NA	0	0
ADE_22_00657	STA_22_00512	1m	-63.24767	49.036	GSL	ecosystemic survey	2022	vessel-based	0	NA	0	385131	0	407082	NA	NA	0	0
ADE_22_00660	STA_22_00507	1m	-61.97817	48.58967	GSL	ecosystemic survey	2022	vessel-based	0	NA	0	205437	0	387614	NA	NA	0	0
ADE_22_00661	STA_22_00501	1m	-60.11567	49.23433	GSL	ecosystemic survey	2022	vessel-based	0	NA	0	195989	0	563970	NA	NA	0	0
ADE_22_00662	STA_22_00454	1m	-59.99817	48.90033	GSL	ecosystemic survey	2022	vessel-based	0	NA	0	457948	0	566101	NA	NA	0	0
ADE_22_00663	STA_22_00471	1m	-68.48033	48.6305	GSL	ecosystemic survey	2022	vessel-based	0	NA	0	342428	0	216932	NA	NA	0	0
ADE_22_00666	STA_22_00428	1m	-60.44267	47.52167	GSL	ecosystemic survey	2022	vessel-based	0	NA	0	179256	0	269693	NA	NA	NA	NA
ADE_22_00670	STA_22_00511	1m	-62.906	48.81483	GSL	ecosystemic survey	2022	vessel-based	0	NA	0	229882	0	509513	NA	NA	0	0
ADE_22_00672	STA_22_00477	1m	-66.3605	49.8795	GSL	ecosystemic survey	2022	vessel-based	0	NA	0	593307	0	472221	NA	NA	0	0
ADE_22_00675	STA_22_00440	1m	-57.568	50.74467	GSL	ecosystemic survey	2022	vessel-based	3.7	67	168	195224	0	550811	NA	NA	0	0
ADE_22_00676	STA_22_00502	1m	-60.29833	49.09433	GSL	ecosystemic survey	2022	vessel-based	0	NA	0	549483	0	485193	NA	NA	0	0
ADE_22_00677	STA_22_00495	1m	-58.977	49.951	GSL	ecosystemic survey	2022	vessel-based	0	NA	0	380841	0	129630	NA	NA	0	0
ADE_22_00679	STA_22_00431	1m	-59.67933	48.00433	GSL	ecosystemic survey	2022	vessel-based	0	NA	0	319999	0	352469	NA	NA	0	0
ADE_22_00682	STA_22_00437	1m	-58.225	49.95533	GSL	ecosystemic survey	2022	vessel-based	0	NA	0	162500	0	174911	NA	NA	5	0.9
ADE_22_00685	STA_22_00463	1m	-64.86217	49.47867	GSL	ecosystemic survey	2022	vessel-based	0	NA	0	251729	0	128404	NA	NA	0	0
ADE_22_00693	STA_22_00489	1m	-61.895	50.075	GSL	ecosystemic survey	2022	vessel-based	0	NA	0	44475	0	296732	NA	NA	0	0
ADE_22_00696	STA_22_00435	1m	-59.47033	48.80333	GSL	ecosystemic survey	2022	vessel-based	20.2	100	552	297471	121960	373911	NA	NA	14	3.16
ADE_22_00697	STA_22_00474	1m	-67.55333	48.9835	GSL	ecosystemic survey	2022	vessel-based	0	NA	0	416382	0	117297	NA	NA	0	0
ADE_22_00698	STA_22_00475	1m	-66.9775	49.74283	GSL	ecosystemic survey	2022	vessel-based	0	NA	0	603936	0	528608	NA	NA	0	0
ADE_22_00699	STA_22_00491	1m	-61.33217	49.4955	GSL	ecosystemic survey	2022	vessel-based	0	NA	0	163113	0	321761	NA	NA	0	0
ADE_22_00702	STA_22_00434	1m	-59.73583	48.39517	GSL	ecosystemic survey	2022	vessel-based	0	NA	0	304610	0	42992	NA	NA	3	1.296
ADE_22_00703	STA_22_00498	1m	-60.10317	49.64433	GSL	ecosystemic survey	2022	vessel-based	0	NA	0	212124	2349	202442	NA	NA	1	0.15
ADE_22_00704	STA_22_00443	1m	-55.754	51.88883	GSL	ecosystemic survey	2022	vessel-based	0	NA	0	100178	0	225758	NA	NA	0	0
ADE_22_00706	STA_22_00447	1m	-58.602	50.825	GSL	ecosystemic survey	2022	vessel-based	0	NA	0	198710	0	62756	NA	NA	0	0
ADE_22_00715	STA_22_00484	1m	-62.8905	49.91583	GSL	ecosystemic survey	2022	vessel-based	0	NA	0	610852	16905	240604	NA	NA	0	0
ADE_22_00742	STA_22_00467	1m	-68.14567	49.01	GSL	ecosystemic survey	2022	vessel-based	0	NA	0	53248	0	3897	NA	NA	0	0
ADE_22_00752	STA_22_00506	1m	-61.05833	48.331	GSL	ecosystemic survey	2022	vessel-based	0	NA	0	397002	0	169055	NA	NA	1	0.08
ADE_22_00753	STA_22_00436	1m	-58.41167	49.3605	GSL	ecosystemic survey	2022	vessel-based	2.2	33	0	201275	0	497677	NA	NA	32	14.66
ADE_22_00754	STA_22_00449	1m	-58.56367	50.23317	GSL	ecosystemic survey	2022	vessel-based	0	NA	0	394270	0	512919	NA	NA	0	0
ADE_22_00759	STA_22_00430	1m	-59.939	48.08617	GSL	ecosystemic survey	2022	vessel-based	0	NA	0	483130	0	689461	NA	NA	0	0
ADE_22_00762	STA_22_00490	1m	-61.41767	49.87933	GSL	ecosystemic survey	2022	vessel-based	0	NA	0	460826	0	347877	NA	NA	0	0
ADE_22_00763	STA_22_00486	1m	-62.75	49.79783	GSL	ecosystemic survey	2022	vessel-based	0	NA	0	237495	0	458326	NA	NA	0	0
ADE_22_00764	STA_22_00479	1m	-65.23567	49.80467	GSL	ecosystemic survey	2022	vessel-based	0	NA	0	88138	0	484662	NA	NA	0	0
ADE_22_00765	STA_22_00487	1m	-62.65667	49.70433	GSL	ecosystemic survey	2022	vessel-based	0	NA	0	192390	0	365519	NA	NA	0	0
ADE_22_00767	STA_22_00464	1m	-65.58667	49.38067	GSL	ecosystemic survey	2022	vessel-based	0	NA	0	259930	0	7244	NA	NA	0	0
ADE_22_00769	STA_22_00433	1m	-59.3675	48.3435	GSL	ecosystemic survey	2022	vessel-based	4.6	67	0	563346	8977	357641	NA	NA	12	6.48
ADE_22_00771	STA_22_00500	1m	-60.64583	49.2065	GSL	ecosystemic survey	2022	vessel-based	0	NA	0	399193	0	452176	NA	NA	0	0
ADE_22_00772	STA_22_00439	1m	-57.57067	50.4575	GSL	ecosystemic survey	2022	vessel-based	0	NA	0	432844	0	627622	NA	NA	0	0
ADE_22_00774	STA_22_00470	1m	-69.0775	48.34517	GSL	ecosystemic survey	2022	vessel-based	0	NA	0	452078	0	363460	NA	NA	0	0
ADE_22_00776	STA_22_00493	1m	-60.44717	49.487	GSL	ecosystemic survey	2022	vessel-based	0	NA	0	494599	0	295985	NA	NA	0	0
ADE_22_00777	STA_22_00496	1m	-58.65817	50.10683	GSL	ecosystemic survey	2022	vessel-based	0	NA	0	266439	0	460452	NA	NA	NA	NA
ADE_22_00782	STA_22_00448	1m	-58.16967	50.50117	GSL	ecosystemic survey	2022	vessel-based	0	NA	0	155162	0	127224	NA	NA	0	0
ADE_22_00783	STA_22_00488	1m	-61.79167	49.809	GSL	ecosystemic survey	2022	vessel-based	0	NA	0	324886	0	514996	NA	NA	0	0
ADE_22_00830	STA_22_00485	1m	-63.13167	49.887	GSL	ecosystemic survey	2022	vessel-based	0	NA	0	313748	0	93635	NA	NA	0	0
ADE_22_00834	STA_22_00462	1m	-64.46467	49.4745	GSL	ecosystemic survey	2022	vessel-based	0	NA	0	325074	0	22728	NA	NA	0	0
ADE_22_00836	STA_22_00466	1m	-66.73267	49.16517	GSL	ecosystemic survey	2022	vessel-based	0	NA	0	56797	0	589	NA	NA	0	0
ADE_22_00839	STA_22_00510	1m	-62.83267	48.52983	GSL	ecosystemic survey	2022	vessel-based	0	NA	0	131549	0	33392	NA	NA	0	0
ADE_22_00841	STA_22_00503	1m	-61.31317	48.84533	GSL	ecosystemic survey	2022	vessel-based	0	NA	0	252829	0	73223	NA	NA	1	0.0074
ADE_22_00843	STA_22_00492	1m	-60.82467	49.56583	GSL	ecosystemic survey	2022	vessel-based	0	NA	0	381257	0	49231	NA	NA	0	0
ADE_22_00844	STA_22_00497	1m	-60.06533	49.916	GSL	ecosystemic survey	2022	vessel-based	0	NA	0	23285	4513	71252	NA	NA	37	20.57
ADE_22_00845	STA_22_00439	1m	-57.57067	50.4575	GSL	ecosystemic survey	2022	vessel-based	0	NA	0	354372	0	419155	NA	NA	0	0
ADE_22_00846	STA_22_00472	1m	-68.3685	48.8105	GSL	ecosystemic survey	2022	vessel-based	0	NA	0	227654	0	35472	NA	NA	0	0
ADE_22_00848	STA_22_00438	1m	-57.99667	50.3465	GSL	ecosystemic survey	2022	vessel-based	0	NA	0	194450	0	240817	NA	NA	0	0
ADE_22_00849	STA_22_00482	1m	-63.1395	50.06183	GSL	ecosystemic survey	2022	vessel-based	0	NA	0	162921	0	42438	NA	NA	0	0
ADE_22_00851	STA_22_00478	1m	-65.78917	50.1375	GSL	ecosystemic survey	2022	vessel-based	0	NA	0	272090	0	122578	NA	NA	0	0
BDA20_001	CrA_ADN1	2m	-63.9115828	48.5872747	BDA MPA	BDA-matrix	2020	vessel-based	NA	NA	0	68	NA	NA	NA	NA	NA	NA
BDA20_002	CrA_ADN1	1m	-63.9115828	48.5872747	BDA MPA	BDA-matrix	2020	vessel-based	NA	NA	0	144	NA	NA	NA	NA	NA	NA
BDA20_003	CrA_ADN2	2m	-63.9115828	48.5872747	BDA MPA	BDA-matrix	2020	vessel-based	NA	NA	0	46992	NA	NA	NA	NA	NA	NA
BDA20_004	CrA_ADN2	1m	-63.9207308	48.591036	BDA MPA	BDA-matrix	2020	vessel-based	NA	NA	64992	429911	NA	NA	NA	NA	NA	NA
BDA20_009	CrA_ADN3	2m	-63.9144968	48.5910437	BDA MPA	BDA-matrix	2020	vessel-based	7.84	33	0	170	NA	NA	NA	NA	NA	NA
BDA20_010	CrA_ADN3	1m	-63.9144968	48.5910437	BDA MPA	BDA-matrix	2020	vessel-based	NA	NA	0	51357	NA	NA	NA	NA	NA	NA
BDA20_015	CrA_ADN4	2m	-63.9087253	48.59083	BDA MPA	BDA-matrix	2020	vessel-based	NA	NA	0	2	NA	NA	NA	NA	NA	NA
BDA20_016	CrA_ADN4	1m	-63.9087253	48.59083	BDA MPA	BDA-matrix	2020	vessel-based	NA	NA	636	6098	NA	NA	NA	NA	NA	NA
BDA20_017	CrA_ADN5	2m	-63.923712	48.5944468	BDA MPA	BDA-matrix	2020	vessel-based	NA	NA	0	200715	NA	NA	NA	NA	NA	NA
BDA20_018	CrA_ADN5	1m	-63.923712	48.5944468	BDA MPA	BDA-matrix	2020	vessel-based	NA	NA	0	499899	NA	NA	NA	NA	NA	NA
BDA20_019	CrA_ADN6	2m	-63.9179825	48.594705	BDA MPA	BDA-matrix	2020	vessel-based	NA	NA	0	747580	NA	NA	NA	NA	NA	NA
BDA20_020	CrA_ADN6	1m	-63.9179825	48.594705	BDA MPA	BDA-matrix	2020	vessel-based	NA	NA	0	864633	NA	NA	NA	NA	NA	NA
BDA20_021	CrA_ADN7	2m	-63.9117245	48.5946623	BDA MPA	BDA-matrix	2020	vessel-based	NA	NA	0	0	NA	NA	NA	NA	NA	NA
BDA20_022	CrA_ADN7	1m	-63.9117245	48.5946623	BDA MPA	BDA-matrix	2020	vessel-based	NA	NA	0	24686	NA	NA	NA	NA	NA	NA
BDA20_023	CrA_ADN8	2m	-63.9268033	48.5979763	BDA MPA	BDA-matrix	2020	vessel-based	20	33	0	3431	NA	NA	NA	NA	NA	NA
BDA20_024	CrA_ADN8	1m	-63.9268033	48.5979763	BDA MPA	BDA-matrix	2020	vessel-based	NA	NA	51628	578211	NA	NA	NA	NA	NA	NA
BDA20_025	CrA_ADN9	2m	-63.9210212	48.5977312	BDA MPA	BDA-matrix	2020	vessel-based	NA	NA	0	0	NA	NA	NA	NA	NA	NA
BDA20_026	CrA_ADN9	1m	-63.9210212	48.5977312	BDA MPA	BDA-matrix	2020	vessel-based	NA	NA	0	0	NA	NA	NA	NA	NA	NA
BDA20_031	CrA_ADN10	2m	-63.9148707	48.5979573	BDA MPA	BDA-matrix	2020	vessel-based	NA	NA	0	0	NA	NA	NA	NA	NA	NA
BDA20_032	CrA_ADN10	1m	-63.9148707	48.5979573	BDA MPA	BDA-matrix	2020	vessel-based	NA	NA	0	0	NA	NA	NA	NA	NA	NA
BDA20_035	CrA_ADN11	2m	-63.9089173	48.5981108	BDA MPA	BDA-matrix	2020	vessel-based	NA	NA	0	580392	NA	NA	NA	NA	NA	NA
BDA20_036	CrA_ADN11	1m	-63.9089173	48.5981108	BDA MPA	BDA-matrix	2020	vessel-based	22.96	33	61353	572953	NA	NA	NA	NA	NA	NA
BDA20_038	CrA_ADN12	2m	-63.924025	48.6014453	BDA MPA	BDA-matrix	2020	vessel-based	NA	NA	0	0	NA	NA	NA	NA	NA	NA
BDA20_039	CrA_ADN12	1m	-63.924025	48.6014453	BDA MPA	BDA-matrix	2020	vessel-based	NA	NA	0	0	NA	NA	NA	NA	NA	NA
BDA20_040	CrA_ADN13	2m	-63.918069	48.6014363	BDA MPA	BDA-matrix	2020	vessel-based	NA	NA	0	0	NA	NA	NA	NA	NA	NA
BDA20_041	CrA_ADN13	1m	-63.918069	48.6014363	BDA MPA	BDA-matrix	2020	vessel-based	NA	NA	0	0	NA	NA	NA	NA	NA	NA
BDA20_042	CrA_ADN14	2m	-63.912014	48.6013267	BDA MPA	BDA-matrix	2020	vessel-based	NA	NA	0	836417	NA	NA	NA	NA	NA	NA
BDA20_043	CrA_ADN14	1m	-63.912014	48.6013267	BDA MPA	BDA-matrix	2020	vessel-based	NA	NA	0	554181	NA	NA	NA	NA	NA	NA
BDA20_044	CrA_ADN15	2m	-63.92766	48.6031357	BDA MPA	BDA-matrix	2020	vessel-based	NA	NA	0	13266	NA	NA	NA	NA	NA	NA
BDA20_045	CrA_ADN15	1m	-63.92766	48.6031357	BDA MPA	BDA-matrix	2020	vessel-based	NA	NA	0	738566	NA	NA	NA	NA	NA	NA
BDA20_046	CrA_ADN16	2m	-63.9216108	48.6045005	BDA MPA	BDA-matrix	2020	vessel-based	NA	NA	0	260575	NA	NA	NA	NA	NA	NA
BDA20_047	CrA_ADN16	1m	-63.9216108	48.6045005	BDA MPA	BDA-matrix	2020	vessel-based	16.49	33	0	159516	NA	NA	NA	NA	NA	NA
BDA20_048	CrA_ADN17	2m	-63.9152497	48.604629	BDA MPA	BDA-matrix	2020	vessel-based	NA	NA	0	335	NA	NA	NA	NA	NA	NA
BDA20_049	CrA_ADN17	1m	-63.9152497	48.604629	BDA MPA	BDA-matrix	2020	vessel-based	NA	NA	0	320075	NA	NA	NA	NA	NA	NA
BDA20_050	CrA_ADN18	2m	-63.9303452	48.6083948	BDA MPA	BDA-matrix	2020	vessel-based	NA	NA	0	130	NA	NA	NA	NA	NA	NA
BDA20_051	CrA_ADN18	1m	-63.9303452	48.6083948	BDA MPA	BDA-matrix	2020	vessel-based	NA	NA	0	53255	NA	NA	NA	NA	NA	NA
BDA20_056	CrA_ADN19	2m	-63.9241848	48.6084645	BDA MPA	BDA-matrix	2020	vessel-based	NA	NA	0	90	NA	NA	NA	NA	NA	NA
BDA20_057	CrA_ADN19	1m	-63.9241848	48.6084645	BDA MPA	BDA-matrix	2020	vessel-based	NA	NA	0	328206	NA	NA	NA	NA	NA	NA
BDA20_058	CrA_ADN20	2m	-63.9180895	48.6084278	BDA MPA	BDA-matrix	2020	vessel-based	NA	NA	0	90234	NA	NA	NA	NA	NA	NA
BDA20_059	CrA_ADN20	1m	-63.9180895	48.6084278	BDA MPA	BDA-matrix	2020	vessel-based	NA	NA	0	313207	NA	NA	NA	NA	NA	NA
TEL20_005	STA_20_00078	1m	-59.91983	49.4165	GSL	ecosystemic survey	2020	vessel-based	0	NA	0	307917	0	234632	NA	NA	4	0.768
TEL20_006	STA_20_00077	1m	-59.5025	49.40417	GSL	ecosystemic survey	2020	vessel-based	0	NA	0	433953	0	96804	NA	NA	0	0
TEL20_009	STA_20_00065	1m	-64.7355	50.0005	GSL	ecosystemic survey	2020	vessel-based	0	NA	0	628740	0	747012	NA	NA	0	0
TEL20_011	STA_20_00066	1m	-65.58333	50.10417	GSL	ecosystemic survey	2020	vessel-based	0	NA	0	212678	0	496594	NA	NA	0	0
TEL20_013	STA_20_00064	1m	-66.00817	49.857	GSL	ecosystemic survey	2020	vessel-based	0	NA	0	199403	0	705599	NA	NA	0	0
TEL20_018	STA_20_00046	1m	-64.138	48.97217	GSL	ecosystemic survey	2020	vessel-based	0	NA	0	302083	0	189613	NA	NA	0	0
TEL20_019	STA_20_00047	1m	-64.01817	49.07067	GSL	ecosystemic survey	2020	vessel-based	10	33	0	363010	0	648005	NA	NA	0	0
TEL20_022	STA_20_00058	1m	-68.76667	48.69133	GSL	ecosystemic survey	2020	vessel-based	0	NA	0	613738	0	405219	NA	NA	0	0
TEL20_024	STA_20_00060	1m	-67.4785	49.13433	GSL	ecosystemic survey	2020	vessel-based	0	NA	0	226096	0	313271	NA	NA	0	0
TEL20_025	STA_20_00059	1m	-67.99833	49.02483	GSL	ecosystemic survey	2020	vessel-based	0	NA	0	181877	0	286490	NA	NA	0	0
TEL20_029	STA_20_00068	1m	-64.3815	50.18817	GSL	ecosystemic survey	2020	vessel-based	0	NA	0	436599	0	547010	NA	NA	0	0
TEL20_031	STA_20_00067	1m	-64.8625	50.18017	GSL	ecosystemic survey	2020	vessel-based	0	NA	0	504178	0	634779	NA	NA	0	0
TEL20_036	STA_20_00073	1m	-60.853	49.96617	GSL	ecosystemic survey	2020	vessel-based	0	NA	0	150365	0	163635	NA	NA	0	0
TEL20_039	STA_20_00104	1m	-63.86067	48.59117	GSL	ecosystemic survey	2020	vessel-based	0	NA	12829	223989	0	389699	NA	NA	0	0
TEL20_042	STA_20_00103	1m	-62.62183	48.517	GSL	ecosystemic survey	2020	vessel-based	0	NA	0	630336	0	706827	NA	NA	0	0
TEL20_043	STA_20_00101	1m	-62.1455	48.95883	GSL	ecosystemic survey	2020	vessel-based	0	NA	0	281961	0	194329	NA	NA	0	0
TEL20_044	STA_20_00102	1m	-62.841	48.88283	GSL	ecosystemic survey	2020	vessel-based	0	NA	0	208392	0	500007	NA	NA	0	0
TEL20_049	STA_20_00089	1m	-58.57617	50.818	GSL	ecosystemic survey	2020	vessel-based	0	NA	0	193029	0	254630	NA	NA	0	0
TEL20_050	STA_20_00086	1m	-56.31933	51.5225	GSL	ecosystemic survey	2020	vessel-based	0	NA	0	642704	0	641163	NA	NA	0	0
TEL20_054	STA_20_00090	1m	-58.3945	50.29033	GSL	ecosystemic survey	2020	vessel-based	0	NA	0	295033	0	491556	NA	NA	0	0
TEL20_057	STA_20_00087	1m	-57.138	51.16633	GSL	ecosystemic survey	2020	vessel-based	0	NA	7008	207725	0	146084	NA	NA	0	0
TEL20_058	STA_20_00088	1m	-57.8735	50.86333	GSL	ecosystemic survey	2020	vessel-based	0	NA	0	439935	0	272930	NA	NA	0	0
TEL20_061	STA_20_00072	1m	-61.3295	49.731	GSL	ecosystemic survey	2020	vessel-based	0	NA	0	268157	0	560930	NA	NA	0	0
TEL20_065	STA_20_00071	1m	-61.9575	49.66583	GSL	ecosystemic survey	2020	vessel-based	0	NA	0	288765	0	489938	NA	NA	0	0
TEL20_067	STA_20_00063	1m	-66.4495	49.9505	GSL	ecosystemic survey	2020	vessel-based	0	NA	0	14879	0	494022	NA	NA	0	0
TEL20_070	STA_20_00082	1m	-58.098	49.94367	GSL	ecosystemic survey	2020	vessel-based	16.45	67	0	615694	0	502007	NA	NA	0	0
TEL20_071	STA_20_00054	1m	-66.38733	49.339	GSL	ecosystemic survey	2020	vessel-based	0	NA	0	55644	0	654686	NA	NA	0	0
TEL20_072	STA_20_00081	1m	-58.16733	49.5355	GSL	ecosystemic survey	2020	vessel-based	21.1	33	0	481280	0	294594	NA	NA	0	0
TEL20_074	STA_20_00062	1m	-66.58883	49.80383	GSL	ecosystemic survey	2020	vessel-based	0	NA	0	479040	0	456659	NA	NA	0	0
TEL20_075	STA_20_00053	1m	-66.47733	49.61233	GSL	ecosystemic survey	2020	vessel-based	0	NA	0	453327	0	284926	NA	NA	0	0
TEL20_077	STA_20_00061	1m	-66.87583	49.76483	GSL	ecosystemic survey	2020	vessel-based	0	NA	0	103468	0	438375	NA	NA	0	0
TEL20_080	STA_20_00083	1m	-57.94217	50.24883	GSL	ecosystemic survey	2020	vessel-based	0	NA	0	371027	0	283492	NA	NA	0	0
TEL20_082	STA_20_00055	1m	-66.70883	49.36433	GSL	ecosystemic survey	2020	vessel-based	0	NA	0	125719	0	25289	NA	NA	0	0
TEL20_084	STA_20_00052	1m	-65.79633	49.70033	GSL	ecosystemic survey	2020	vessel-based	0	NA	0	116204	0	103170	NA	NA	0	0
TEL20_085	STA_20_00051	1m	-64.30133	49.45667	GSL	ecosystemic survey	2020	vessel-based	0	NA	0	548851	0	308914	NA	NA	0	0
TEL20_090	STA_20_00075	1m	-60.49767	49.24633	GSL	ecosystemic survey	2020	vessel-based	0	NA	0	688417	0	512024	NA	NA	0	0
TEL20_091	STA_20_00085	1m	-55.73933	51.89517	GSL	ecosystemic survey	2020	vessel-based	0	NA	0	271967	0	523854	NA	NA	0	0
TEL20_094	STA_20_00084	1m	-57.7245	50.44983	GSL	ecosystemic survey	2020	vessel-based	0	NA	0	388108	0	317648	NA	NA	0	0
TEL20_097	STA_20_00069	1m	-63.17683	49.913	GSL	ecosystemic survey	2020	vessel-based	0	NA	0	222040	0	367688	NA	NA	0	0
TEL20_099	STA_20_00070	1m	-62.3185	50.0385	GSL	ecosystemic survey	2020	vessel-based	0	NA	0	121598	0	367514	NA	NA	0	0
TEL20_105	STA_20_00056	1m	-67.0765	49.05783	GSL	ecosystemic survey	2020	vessel-based	0	NA	0	139101	0	227759	NA	NA	0	0
TEL20_106	STA_20_00049	1m	-63.25717	48.83017	GSL	ecosystemic survey	2020	vessel-based	0	NA	0	870313	0	860631	NA	NA	0	0
TEL20_107	STA_20_00059	1m	-67.99833	49.02483	GSL	ecosystemic survey	2020	vessel-based	0	NA	0	459017	0	614618	NA	NA	0	0
TEL20_108	STA_20_00079	1m	-60.43283	48.85233	GSL	ecosystemic survey	2020	vessel-based	0	NA	0	551776	0	680073	NA	NA	0	0
TEL20_109	STA_20_00057	1m	-68.38717	48.80267	GSL	ecosystemic survey	2020	vessel-based	0	NA	0	89709	0	111543	NA	NA	0	0
TEL20_111	STA_20_00050	1m	-63.175	49.12417	GSL	ecosystemic survey	2020	vessel-based	0	NA	0	144997	0	390973	NA	NA	2	0.604
TEL20_112	STA_20_00080	1m	-59.92267	48.917	GSL	ecosystemic survey	2020	vessel-based	0	NA	0	517160	0	437183	NA	NA	0	0
TEL20_117	STA_20_00076	1m	-60.13117	49.65183	GSL	ecosystemic survey	2020	vessel-based	0	NA	0	152003	0	247770	NA	NA	1	2.08
TEL20_120	STA_20_00048	1m	-63.55	49.0215	GSL	ecosystemic survey	2020	vessel-based	0	NA	0	466126	0	434601	NA	NA	0	0
TEL20_127	STA_20_00094	1m	-59.08567	49.095	GSL	ecosystemic survey	2020	vessel-based	0	NA	42688	233598	0	232598	NA	NA	5	1.08
TEL20_131	STA_20_00092	1m	-59.69817	49.777	GSL	ecosystemic survey	2020	vessel-based	0	NA	0	3417	0	167925	NA	NA	0	0
TEL20_133	STA_20_00095	1m	-58.73633	48.98517	GSL	ecosystemic survey	2020	vessel-based	12.5	33	0	92122	0	179409	NA	NA	0	0
TEL20_134	STA_20_00097	1m	-59.0645	48.23067	GSL	ecosystemic survey	2020	vessel-based	0	NA	0	478868	0	390908	NA	NA	0	0
TEL20_135	STA_20_00099	1m	-60.856	48.0125	GSL	ecosystemic survey	2020	vessel-based	0	NA	0	219223	0	413562	NA	NA	0	0
TEL20_137	STA_20_00093	1m	-58.90617	49.6555	GSL	ecosystemic survey	2020	vessel-based	0	NA	0	544526	0	439296	NA	NA	7	0.1055
TEL20_139	STA_20_00091	1m	-58.8505	49.9145	GSL	ecosystemic survey	2020	vessel-based	10.9	33	0	127716	0	140654	NA	NA	5	0.634
TEL20_141	STA_20_00096	1m	-60.02233	48.39517	GSL	ecosystemic survey	2020	vessel-based	0	NA	0	230138	0	439353	NA	NA	0	0
TEL20_142	STA_20_00098	1m	-60.22033	47.7375	GSL	ecosystemic survey	2020	vessel-based	0	NA	0	20155	0	60531	NA	NA	0	0
TEL20_143	STA_20_00100	1m	-60.612	48.2235	GSL	ecosystemic survey	2020	vessel-based	0	NA	0	122510	0	159021	NA	NA	0	0
